# Supplementary material for: Effects of three-dimension movie visual fatigue on cognitive performance and brain activity
Source: Front Hum Neurosci. 2022 Oct 19;16:974406. doi: 10.3389/fnhum.2022.974406 (PMC9626648; doi:10.3389/fnhum.2022.974406)
Supplement: Supplementary file 1 [file Table_1.xlsx]

## Sheet: Table S1
	Supplementary Table 1. Statistical results of two-way repeated measures analysis of variance on detected near-infrared spectroscopy channels in a visual task
	Ch	Brain region	Interaction / Main effect	F-value	P-value	η2
	12	the right primary somatosensory cortex	time × condition interaction	F[1,15] = 5.986	P = 0.027	η2 = 0.07
			main effect of time	F[1,15] = 4.856	P = 0.044	η2 = 0.09
			main effect of condition	F[1,15] = 0.135	P = 0.718	η2 < 0.01
	20	the left primary somatosensory cortex	time × condition interaction	F[1,15] < 0.001	P = 0.991	η2 < 0.01
			main effect of time	F[1,15] = 3.890	P = 0.067	η2 = 0.08
			main effect of condition	F[1,15] = 0.456	P = 0.510	η2 = 0.01
	28	the left dorsolateral prefrontal cortex	time × condition interaction	F[1,16] = 1.200	P = 0.290	η2 = 0.02
			main effect of time	F[1,16] = 1.108	P = 0.308	η2 = 0.02
			main effect of condition	F[1,16] = 0.092	P = 0.765	η2 < 0.01
	34	the right inferior frontal gyrus	time × condition interaction	F[1,15] = 1.860	P = 0.193	η2 = 0.07
			main effect of time	F[1,15] = 0.076	P = 0.786	η2 < 0.01
			main effect of condition	F[1,15] = 0.318	P = 0.581	η2 < 0.01
	45	the right inferior frontal gyrus	time × condition interaction	F[1,16] = 0.420	P = 0.526	η2 < 0.01
			main effect of time	F[1,16] = 0.123	P = 0.730	η2 < 0.01
			main effect of condition	F[1,16] = 0.067	P = 0.799	η2 < 0.01
	47	the right frontal pole	time × condition interaction	F[1,12] = 1.619	P = 0.227	η2 = 0.03
			main effect of time	F[1,12] = 1.547	P = 0.237	η2 = 0.04
			main effect of condition	F[1,12] = 0.153	P = 0.702	η2 < 0.01
