# Supplementary material for: Effects of three-dimension movie visual fatigue on cognitive performance and brain activity
Source: Front Hum Neurosci. 2022 Oct 19;16:974406. doi: 10.3389/fnhum.2022.974406 (PMC9626648; doi:10.3389/fnhum.2022.974406)
Supplement: Supplementary file 2 [file Table_2.xlsx]

## Sheet: Table S2
	Supplementary Table 2. Statistical results of two-way repeated measures analysis of variance on detected near-infrared spectroscopy channels in an auditory task
	Ch	Brain region	Interaction / Main effect	F-value	P-value	η2
	25	the right dorsolateral prefrontal cortex	time × condition interaction	F[1,16] = 0.004	P = 0.951	η2 < 0.01
			main effect of time	F[1,16] = 2.533	P = 0.131	η2 = 0.03
			main effect of condition	F[1,16] = 0.061	P = 0.808	η2 < 0.01
	39	the left dorsolateral prefrontal cortex	time × condition interaction	F[1,16] = 0.024	P = 0.879	η2 < 0.01
			main effect of time	F[1,16] = 0.071	P = 0.794	η2 < 0.01
			main effect of condition	F[1,16] = 0.354	P = 0.560	η2 = 0.01
	45	the right inferior frontal gyrus	time × condition interaction	F[1,14] = 0.013	P = 0.911	η2 < 0.01
			main effect of time	F[1,14] = 1.133	P = 0.305	η2 = 0.02
			main effect of condition	F[1,14] = 0.297	P = 0.595	η2 = 0.01
	51	the left middle temporal gyrus	time × condition interaction	F[1,16] = 0.983	P = 0.336	η2 = 0.02
			main effect of time	F[1,16] = 1.282	P = 0.274	η2 = 0.02
			main effect of condition	F[1,16] = 1.160	P = 0.297	η2 = 0.02
	52	the left middle temporal gyrus	time × condition interaction	F[1,17] = 0.141	P = 0.712	η2 < 0.01
			main effect of time	F[1,17] = 1.228	P = 0.283	η2 = 0.03
			main effect of condition	F[1,17] = 0.018	P = 0.895	η2 < 0.01
